# Supplementary material for: Anti-Cancer Effects of α-Cubebenoate Derived from Schisandra chinensis in CT26 Colon Cancer Cells
Source: Molecules. 2022 Jan 23;27(3):737. doi: 10.3390/molecules27030737 (PMC8839175; doi:10.3390/molecules27030737)
Supplement: Supplementary file 1 [file molecules-27-00737-s001.zip]

Archive with 1 entries (1 files):
- molecules-1487504-supplementary.pdf
